# Supplementary material for: Selective Metal Ion Utilization Contributes to the Transformation of the Activity of Yeast Polymerase η from DNA Polymerization toward RNA Polymerization
Source: Int J Mol Sci. 2020 Nov 4;21(21):8248. doi: 10.3390/ijms21218248 (PMC7672554; doi:10.3390/ijms21218248)
Supplement: Supplementary file 1 [file ijms-21-08248-s001.zip]

Archive with 1 entries (1 files):
- ijms-983238-supplementary.docx
